# Supplementary material for: Functional Characterization, Genome Assembly, and Annotation of Geobacillus sp. G4 Isolated from a Geothermal Field in Tacna, Peru
Source: Microorganisms. 2025 Jun 13;13(6):1374. doi: 10.3390/microorganisms13061374 (PMC12196064; doi:10.3390/microorganisms13061374)
Supplement: Supplementary file 1 [file microorganisms-13-01374-s001.zip]

Archive with 1 entries (1 files):
- microorganisms-3611703-supplementary.pdf
